# Supplementary material for: catena-Poly[[diaqua­nickel(II)]-bis­(μ-pyridine-4-sulfinato)-κ2 N,O;κ2 O,N]
Source: Acta Crystallogr Sect E Struct Rep Online. 2009 Jul 1;65(Pt 8):m846. doi: 10.1107/S1600536809024258 (PMC2977425; doi:10.1107/S1600536809024258)
Supplement: Supplementary file 1 [file e-65-0m846-sup1.cif]

##############################################################################
###                                                                        ###
###        Electronic paper (Acta Crystallographica Section E)             ###
###                                                                        ###
##############################################################################
#                                                                            #
# This CIF contains the data in a paper accepted for publication in Acta     #
# Crystallographica Section E. It conforms to the requirements of Notes      #
# for Authors for Section E, and has been peer reviewed under the auspices   #
# of the IUCr Commission on Journals.                                        #
#                                                                            #
# Full details of the Crystallographic Information File format               #
# are given in the paper "The Crystallographic Information File (CIF):       #
# a New Standard Archive File for Crystallography" by S. R. Hall, F. H.      #
# Allen and I. D. Brown [Acta Cryst. (1991), A47, 655-685].                  #
#                                                                            #
# The current version of the core CIF dictionary is obtainable from          #
# ftp://ftp.iucr.org/pub/cif_core.dic. The current version number is 2.4.    #
#                                                                            #
# Software is freely available for graphical display of the structure(s) in  #
# this CIF.  For information consult the CIF home page http://www.iucr.org/  #
# cif/home.html                                                              #
#                                                                            #
# This file may be used for bona fide research purposes within the           #
# scientific community so long as proper attribution is given to the journal # 
# article from which it was obtained.                                        #
#                                                                            #
##############################################################################
                                             
data_global
_audit_creation_method     'SHELXL-97'
_journal_date_recd_electronic     2009-06-13
_journal_date_accepted     2009-06-24
_journal_name_full     'Acta Crystallographica, Section E'
_journal_year     2009
_journal_volume     65
_journal_issue      8
_journal_page_first     m846
_journal_page_last     m846
_journal_paper_category     QM
_journal_coeditor_code     AT2818
_publ_contact_author_name     'Prof. Zhong-Xiang Du'
_publ_contact_author_address
;
Department of Chemistry, Luoyang Normal University,
Luoyang, Henan 471022
People's Republic of China
;
_publ_contact_author_email     dzx6281@126.com
_publ_contact_author_fax     '86 379 65515378'
_publ_contact_author_phone     '86 379 65515378 '
_publ_section_title
;\
<i>catena</i>-Poly[[diaquanickel(II)]-bis(\m-pyridine-4-sulfinato)-\
\k^2^<i>N</i>,<i>O</i>;\k^2^<i>O</i>,<i>N</i>]
;
loop_
    _publ_author_name
    _publ_author_footnote
    _publ_author_address
    'Zhong-Xiang Du' ?
;
Department of Chemistry, Luoyang Normal University,
Luoyang, Henan 471022
People's Republic of China
;
    'Su-Ning Ji' ?
;
Department of Chemistry, Luoyang Normal University,
Luoyang, Henan 471022
People's Republic of China
;
data_I
_audit_creation_method     SHELXL-97
_chemical_name_systematic
;
<i>catena</i>-Poly[[diaquanickel(II)]-bis(\m-pyridine-4-sulfinato)-
\k^2^<i>N</i>,<i>O</i>;\k^2^<i>O</i>,<i>N</i>]
;
_chemical_name_common     ?
_chemical_formula_moiety     'C10 H12 N2 Ni O6 S2'
_chemical_formula_sum     'C10 H12 N2 Ni O6 S2'
_chemical_formula_iupac     '[Ni (C5 H4 N O2 S)2 (H2 O)2]'
_chemical_formula_weight     379.05
_chemical_melting_point     ?
_symmetry_cell_setting     triclinic
_symmetry_space_group_name_H-M     'P -1'
_symmetry_space_group_name_Hall     '-P 1'
loop_
    _symmetry_equiv_pos_as_xyz
    'x, y, z'
    '-x, -y, -z'
_cell_length_a     6.403(5)
_cell_length_b     7.309(5)
_cell_length_c     7.602(5)
_cell_angle_alpha     96.784(8)
_cell_angle_beta     95.140(8)
_cell_angle_gamma     107.709(8)
_cell_volume     333.6(4)
_cell_formula_units_Z     1
_cell_measurement_reflns_used     1414
_cell_measurement_theta_min     2.72
_cell_measurement_theta_max     27.88
_cell_measurement_temperature     296(2)
_exptl_crystal_description     block
_exptl_crystal_colour     green
_exptl_crystal_size_max     0.25
_exptl_crystal_size_mid     0.17
_exptl_crystal_size_min     0.14
_exptl_crystal_density_diffrn     1.887
_exptl_crystal_density_meas     ?
_exptl_crystal_density_method     'not measured'
_exptl_crystal_F_000     194
_exptl_absorpt_coefficient_mu     1.796
_exptl_absorpt_correction_type     multi-scan
_exptl_absorpt_process_details     '(SADABS; Sheldrick, 1996)'
_exptl_absorpt_correction_T_min     0.6623
_exptl_absorpt_correction_T_max     0.7871
_exptl_special_details
;
;
_diffrn_ambient_temperature     296(2)
_diffrn_radiation_type     MoK\a
_diffrn_radiation_wavelength     0.71073
_diffrn_radiation_source     'fine-focus sealed tube'
_diffrn_radiation_monochromator     graphite
_diffrn_measurement_device_type     'Bruker APEXII CCD area-detector'
_diffrn_measurement_method     '\f and \w'
_diffrn_detector_area_resol_mean     ?
_diffrn_reflns_number     2417
_diffrn_reflns_av_R_equivalents     0.0165
_diffrn_reflns_av_sigmaI/netI     0.0272
_diffrn_reflns_theta_min     2.96
_diffrn_reflns_theta_max     25.49
_diffrn_reflns_theta_full     25.49
_diffrn_measured_fraction_theta_max     0.9493
_diffrn_measured_fraction_theta_full     0.9493
_diffrn_reflns_limit_h_min     -7
_diffrn_reflns_limit_h_max     7
_diffrn_reflns_limit_k_min     -8
_diffrn_reflns_limit_k_max     8
_diffrn_reflns_limit_l_min     -9
_diffrn_reflns_limit_l_max     9
_diffrn_standards_number     ?
_diffrn_standards_interval_count     ?
_diffrn_standards_interval_time     ?
_diffrn_standards_decay_%     ?
_refine_special_details
;
Refinement of <i>F</i>^2^ against ALL reflections. The weighted <i>R</i>-factor
<i>wR</i> and
goodness of fit <i>S</i> are based on <i>F</i>^2^, conventional
<i>R</i>-factors <i>R</i> are based
on <i>F</i>, with <i>F</i> set to zero for negative <i>F</i>^2^. The threshold
expression of
<i>F</i>^2^ > \s(<i>F</i>^2^) is used only for calculating <i>R</i>-factors(gt)
<i>etc</i>. and is
not relevant to the choice of reflections for refinement. <i>R</i>-factors
based
on <i>F</i>^2^ are statistically about twice as large as those based on
<i>F</i>, and <i>R</i>-
factors based on ALL data will be even larger.
;
_reflns_number_total     1180
_reflns_number_gt     1043
_reflns_threshold_expression     I>2\s(I)
_refine_ls_structure_factor_coef     Fsqd
_refine_ls_matrix_type     full
_refine_ls_R_factor_all     0.0359
_refine_ls_R_factor_gt     0.0311
_refine_ls_wR_factor_gt     0.0770
_refine_ls_wR_factor_ref     0.0800
_refine_ls_goodness_of_fit_ref     1.003
_refine_ls_restrained_S_all     1.003
_refine_ls_number_reflns     1180
_refine_ls_number_parameters     97
_refine_ls_number_restraints     0
_refine_ls_hydrogen_treatment     constr
_refine_ls_weighting_scheme     calc
_refine_ls_weighting_details
                 'calc w=1/[\s^2^(Fo^2^)+(0.0581P)^2^] where P=(Fo^2^+2Fc^2^)/3'
_atom_sites_solution_hydrogens     geom
_atom_sites_solution_primary     direct
_atom_sites_solution_secondary     difmap
_refine_ls_shift/su_max     0.000
_refine_ls_shift/su_mean     0.000
_refine_diff_density_max     0.675
_refine_diff_density_min     -0.364
_refine_ls_extinction_method     none
_refine_ls_extinction_coef     ?
loop_
    _atom_type_symbol
    _atom_type_description
    _atom_type_scat_dispersion_real
    _atom_type_scat_dispersion_imag
    _atom_type_scat_source
    'C' 'C' 0.0033 0.0016
                         'International Tables Vol C Tables 4.2.6.8 and 6.1.1.4'
    'H' 'H' 0.0000 0.0000
                         'International Tables Vol C Tables 4.2.6.8 and 6.1.1.4'
    'N' 'N' 0.0061 0.0033
                         'International Tables Vol C Tables 4.2.6.8 and 6.1.1.4'
    'Ni' 'Ni' 0.3393 1.1124
                         'International Tables Vol C Tables 4.2.6.8 and 6.1.1.4'
    'O' 'O' 0.0106 0.0060
                         'International Tables Vol C Tables 4.2.6.8 and 6.1.1.4'
    'S' 'S' 0.1246 0.1234
                         'International Tables Vol C Tables 4.2.6.8 and 6.1.1.4'
_computing_data_collection     'APEX2 (Bruker, 2004)'
_computing_cell_refinement     'SAINT (Bruker, 2004)'
_computing_data_reduction     'SAINT (Bruker, 2004)'
_computing_structure_solution     'SHELXS97 (Sheldrick, 2008)'
_computing_structure_refinement     'SHELXL97 (Sheldrick, 2008)'
_computing_molecular_graphics     'SHELXTL (Sheldrick, 2008)'
_computing_publication_material     'SHELXTL (Sheldrick, 2008)'
loop_
    _atom_site_type_symbol
    _atom_site_label
    _atom_site_fract_x
    _atom_site_fract_y
    _atom_site_fract_z
    _atom_site_U_iso_or_equiv
    _atom_site_adp_type
    _atom_site_calc_flag
    _atom_site_refinement_flags
    _atom_site_occupancy
    _atom_site_disorder_assembly
    _atom_site_disorder_group
    Ni Ni1 0.5000 0.0000 1.0000 0.02196(18) Uani d S 1 . .
    S S1 0.37032(11) 0.32818(9) 0.81172(8) 0.0282(2) Uani d . 1 . .
    O O1 0.1697(3) -0.2599(3) 0.9900(3) 0.0432(5) Uani d . 1 . .
    H H1W 0.1594 -0.3595 0.9190 0.065 Uiso d R 1 . .
    H H2W 0.0660 -0.2844 1.0522 0.065 Uiso d R 1 . .
    O O2 0.1653(3) 0.3862(3) 0.7920(3) 0.0374(5) Uani d . 1 . .
    O O3 0.3059(3) 0.1287(3) 0.8709(2) 0.0330(4) Uani d . 1 . .
    N N1 0.4591(3) 0.1289(3) 0.2369(3) 0.0257(5) Uani d . 1 . .
    C C1 0.2579(4) 0.1289(4) 0.2770(4) 0.0306(6) Uani d . 1 . .
    H H1 0.1377 0.0841 0.1873 0.037 Uiso calc R 1 . .
    C C2 0.2257(5) 0.1933(4) 0.4472(4) 0.0320(6) Uani d . 1 . .
    H H2 0.0857 0.1920 0.4721 0.038 Uiso calc R 1 . .
    C C3 0.4053(4) 0.2601(3) 0.5805(3) 0.0250(5) Uani d . 1 . .
    C C4 0.6131(4) 0.2690(4) 0.5387(3) 0.0271(6) Uani d . 1 . .
    H H4 0.7370 0.3191 0.6247 0.033 Uiso calc R 1 . .
    C C5 0.6316(4) 0.2014(4) 0.3656(4) 0.0304(6) Uani d . 1 . .
    H H5 0.7713 0.2066 0.3369 0.036 Uiso calc R 1 . .
loop_
    _atom_site_aniso_label
    _atom_site_aniso_U_11
    _atom_site_aniso_U_22
    _atom_site_aniso_U_33
    _atom_site_aniso_U_12
    _atom_site_aniso_U_13
    _atom_site_aniso_U_23
    Ni1 0.0291(3) 0.0292(3) 0.0131(2) 0.0168(2) 0.00585(17) 0.00249(17)
    S1 0.0353(4) 0.0309(4) 0.0215(4) 0.0151(3) 0.0082(3) 0.0004(3)
    O1 0.0457(12) 0.0320(11) 0.0528(13) 0.0108(9) 0.0236(10) 0.0015(9)
    O2 0.0473(12) 0.0441(11) 0.0339(11) 0.0299(10) 0.0164(9) 0.0075(9)
    O3 0.0414(11) 0.0401(10) 0.0251(9) 0.0212(9) 0.0098(8) 0.0081(8)
    N1 0.0288(11) 0.0309(11) 0.0210(11) 0.0141(9) 0.0055(8) 0.0047(9)
    C1 0.0284(13) 0.0412(15) 0.0254(14) 0.0162(11) 0.0033(11) 0.0040(11)
    C2 0.0277(13) 0.0435(15) 0.0299(15) 0.0176(12) 0.0089(11) 0.0047(12)
    C3 0.0328(13) 0.0246(12) 0.0217(13) 0.0134(10) 0.0079(10) 0.0047(10)
    C4 0.0271(13) 0.0327(13) 0.0217(13) 0.0106(11) 0.0036(10) 0.0015(10)
    C5 0.0304(14) 0.0377(15) 0.0275(15) 0.0160(12) 0.0084(11) 0.0053(11)
_geom_special_details
;
All e.s.d.'s (except the e.s.d. in the dihedral angle between two l.s. planes)
are estimated using the full covariance matrix. The cell e.s.d.'s are taken
into account individually in the estimation of e.s.d.'s in distances, angles
and torsion angles; correlations between e.s.d.'s in cell parameters are only
used when they are defined by crystal symmetry. An approximate (isotropic)
treatment of cell e.s.d.'s is used for estimating e.s.d.'s involving l.s.
planes.
;
loop_
    _geom_bond_atom_site_label_1
    _geom_bond_atom_site_label_2
    _geom_bond_site_symmetry_2
    _geom_bond_distance
    _geom_bond_publ_flag
    Ni1 N1 2_656 2.008(2) ?
    Ni1 N1 1_556 2.008(2) yes
    Ni1 O3 2_657 2.026(2) ?
    Ni1 O3 . 2.026(2) yes
    Ni1 O1 2_657 2.362(2) ?
    Ni1 O1 . 2.362(2) yes
    S1 O2 . 1.498(2) ?
    S1 O3 . 1.523(2) ?
    S1 C3 . 1.821(3) ?
    O1 H1W . 0.8350 ?
    O1 H2W . 0.8371 ?
    N1 C5 . 1.336(4) ?
    N1 C1 . 1.350(3) ?
    N1 Ni1 1_554 2.008(2) ?
    C1 C2 . 1.379(4) ?
    C1 H1 . 0.9300 ?
    C2 C3 . 1.386(4) ?
    C2 H2 . 0.9300 ?
    C3 C4 . 1.380(4) ?
    C4 C5 . 1.378(4) ?
    C4 H4 . 0.9300 ?
    C5 H5 . 0.9300 ?
loop_
    _geom_angle_atom_site_label_1
    _geom_angle_atom_site_label_2
    _geom_angle_atom_site_label_3
    _geom_angle_site_symmetry_1
    _geom_angle_site_symmetry_3
    _geom_angle
    _geom_angle_publ_flag
    N1 Ni1 N1 2_656 1_556 180.0000(10)
                                     yes
    N1 Ni1 O3 2_656 2_657 90.55(9) ?
    N1 Ni1 O3 1_556 2_657 89.45(9) ?
    N1 Ni1 O3 2_656 . 89.45(9) yes
    N1 Ni1 O3 1_556 . 90.55(9) yes
    O3 Ni1 O3 2_657 . 180.0000(10)
                                 yes
    N1 Ni1 O1 2_656 2_657 92.01(8) ?
    N1 Ni1 O1 1_556 2_657 87.99(8) ?
    O3 Ni1 O1 2_657 2_657 85.24(9) ?
    O3 Ni1 O1 . 2_657 94.76(9) ?
    N1 Ni1 O1 2_656 . 87.99(8) yes
    N1 Ni1 O1 1_556 . 92.01(8) ?
    O3 Ni1 O1 2_657 . 94.76(9) ?
    O3 Ni1 O1 . . 85.24(9) yes
    O1 Ni1 O1 2_657 . 180.0 yes
    O2 S1 O3 . . 107.19(12) ?
    O2 S1 C3 . . 102.55(12) ?
    O3 S1 C3 . . 99.77(11) ?
    Ni1 O1 H1W . . 114.8 ?
    Ni1 O1 H2W . . 135.0 ?
    H1W O1 H2W . . 109.3 ?
    S1 O3 Ni1 . . 128.93(12) ?
    C5 N1 C1 . . 118.2(2) ?
    C5 N1 Ni1 . 1_554 119.50(18) ?
    C1 N1 Ni1 . 1_554 121.99(18) ?
    N1 C1 C2 . . 121.9(2) ?
    N1 C1 H1 . . 119.1 ?
    C2 C1 H1 . . 119.1 ?
    C1 C2 C3 . . 118.9(2) ?
    C1 C2 H2 . . 120.5 ?
    C3 C2 H2 . . 120.5 ?
    C4 C3 C2 . . 119.5(2) ?
    C4 C3 S1 . . 119.35(19) ?
    C2 C3 S1 . . 121.1(2) ?
    C3 C4 C5 . . 118.0(2) ?
    C3 C4 H4 . . 121.0 ?
    C5 C4 H4 . . 121.0 ?
    N1 C5 C4 . . 123.3(2) ?
    N1 C5 H5 . . 118.3 ?
    C4 C5 H5 . . 118.3 ?
loop_
    _geom_torsion_atom_site_label_1
    _geom_torsion_atom_site_label_2
    _geom_torsion_atom_site_label_3
    _geom_torsion_atom_site_label_4
    _geom_torsion_site_symmetry_1
    _geom_torsion_site_symmetry_2
    _geom_torsion_site_symmetry_3
    _geom_torsion_site_symmetry_4
    _geom_torsion
    _geom_torsion_publ_flag
    O2 S1 O3 Ni1 . . . . -157.49(13) ?
    C3 S1 O3 Ni1 . . . . 96.00(15) ?
    N1 Ni1 O3 S1 2_656 . . . -93.25(15) ?
    N1 Ni1 O3 S1 1_556 . . . 86.75(15) ?
    O1 Ni1 O3 S1 2_657 . . . -1.28(15) ?
    O1 Ni1 O3 S1 . . . . 178.72(15) ?
    C5 N1 C1 C2 . . . . -2.8(4) ?
    Ni1 N1 C1 C2 1_554 . . . 170.9(2) ?
    N1 C1 C2 C3 . . . . 0.1(4) ?
    C1 C2 C3 C4 . . . . 2.9(4) ?
    C1 C2 C3 S1 . . . . -174.8(2) ?
    O2 S1 C3 C4 . . . . 155.44(19) ?
    O3 S1 C3 C4 . . . . -94.3(2) ?
    O2 S1 C3 C2 . . . . -26.8(2) ?
    O3 S1 C3 C2 . . . . 83.4(2) ?
    C2 C3 C4 C5 . . . . -3.1(4) ?
    S1 C3 C4 C5 . . . . 174.71(19) ?
    C1 N1 C5 C4 . . . . 2.7(4) ?
    Ni1 N1 C5 C4 1_554 . . . -171.20(19) ?
    C3 C4 C5 N1 . . . . 0.3(4) ?
loop_
    _geom_hbond_atom_site_label_D
    _geom_hbond_atom_site_label_H
    _geom_hbond_atom_site_label_A
    _geom_hbond_site_symmetry_A
    _geom_hbond_distance_DH
    _geom_hbond_distance_HA
    _geom_hbond_distance_DA
    _geom_hbond_angle_DHA
    _geom_hbond_publ_flag
    O1 H1W O2 1_545 0.84 2.00 2.826(3) 168.2 yes
    O1 H2W O2 2_557 0.84 2.00 2.827(3) 169.4 yes
