# Supplementary material for: catena-Poly[[diaqua­nickel(II)]-bis­(μ-pyridine-4-sulfinato)-κ2 N,O;κ2 O,N]
Source: Acta Crystallogr Sect E Struct Rep Online. 2009 Jul 1;65(Pt 8):m846. doi: 10.1107/S1600536809024258 (PMC2977425; doi:10.1107/S1600536809024258)
Supplement: Supplementary file 2 [file e-65-0m846-Isup2.hkl]

# 
# h,k,l, Fc-squared, Fo-squared, sigma(Fo-squared) and status flag 
# 
data_I
_shelx_title ' CC in P1                         P-1' 
_shelx_refln_list_code          4 
_shelx_F_calc_maximum       79.64 
_exptl_crystal_F_000       194.00 
_reflns_d_resolution_high  0.8256 
 
loop_ 
 _symmetry_equiv_pos_as_xyz 
 'x, y, z' 
 '-x, -y, -z' 
 
_cell_length_a     6.4030 
_cell_length_b     7.3090 
_cell_length_c     7.6020 
_cell_angle_alpha  96.784 
_cell_angle_beta   95.140 
_cell_angle_gamma 107.709 
 
_shelx_F_squared_multiplier     1.000 
 
loop_ 
 _refln_index_h 
 _refln_index_k 
 _refln_index_l 
 _refln_F_squared_calc 
 _refln_F_squared_meas 
 _refln_F_squared_sigma 
 _refln_observed_status 
   1   0   0     4443.41     4861.35    115.81 o 
   2   0   0       18.04       15.19      0.82 o 
   3   0   0      175.07      186.12      3.45 o 
   4   0   0       11.95       10.05      1.12 o 
   5   0   0        2.85        2.60      1.48 o 
   6   0   0       72.84       75.28      5.25 o 
   7   0   0       83.74       94.90      7.23 o 
  -7   1   0       35.32       41.03      3.56 o 
  -6   1   0       45.50       40.71      3.12 o 
  -5   1   0      279.08      272.54      6.91 o 
  -4   1   0      909.84      917.29     12.99 o 
  -3   1   0      228.66      208.21      3.62 o 
  -1   1   0        8.48        9.37      0.52 o 
   0   1   0     1066.41     1033.36     20.03 o 
   1   1   0     3490.93     3398.97     40.07 o 
   2   1   0     1440.79     1340.43     16.65 o 
   3   1   0      292.30      247.97      4.33 o 
   4   1   0      515.36      460.79      7.30 o 
   5   1   0      283.91      279.26     10.34 o 
   6   1   0        9.86        6.26      2.99 o 
  -7   2   0        0.62        2.64      4.11 o 
  -6   2   0        3.64        2.29      2.71 o 
  -5   2   0       48.18       40.54      3.70 o 
  -4   2   0     1235.13     1306.83     16.96 o 
  -3   2   0     1925.85     2198.00     26.83 o 
  -2   2   0     1233.01     1354.18     16.76 o 
  -1   2   0        1.53        2.69      0.59 o 
   0   2   0     1264.59     1099.69     13.55 o 
   1   2   0       51.49       61.12      1.56 o 
   2   2   0      353.79      390.18      5.81 o 
   3   2   0       38.70       46.04      1.86 o 
   4   2   0      409.16      404.32      8.66 o 
   5   2   0      779.05      741.15     20.96 o 
   6   2   0      182.03      175.69      9.02 o 
  -7   3   0       48.82       45.84      3.77 o 
  -6   3   0      111.24      107.91      4.66 o 
  -5   3   0       47.30       49.80      3.09 o 
  -4   3   0      130.51      145.58      3.36 o 
  -3   3   0      203.50      232.17      4.87 o 
  -2   3   0      979.38     1050.38     13.59 o 
  -1   3   0       26.14       30.78      1.36 o 
   0   3   0      513.78      451.68      6.41 o 
   1   3   0     1603.87     1461.11     18.24 o 
   2   3   0      194.48      194.36      4.97 o 
   3   3   0       33.81       37.90      3.07 o 
   4   3   0        5.27        5.15      1.65 o 
   5   3   0        2.48        5.07      1.90 o 
   6   3   0       52.67       60.79      6.06 o 
  -7   4   0      142.08      165.13      6.52 o 
  -6   4   0      182.19      198.69      6.46 o 
  -5   4   0      194.70      209.13      6.17 o 
  -4   4   0      173.45      168.99      3.93 o 
  -3   4   0       19.79       18.50      1.41 o 
  -1   4   0       66.58       71.32      1.84 o 
   0   4   0       21.99       25.71      1.34 o 
   1   4   0      193.60      199.74      5.18 o 
   2   4   0      819.37      818.24     14.74 o 
   3   4   0      346.30      341.39     10.70 o 
   4   4   0        0.86       -1.70      1.44 o 
   5   4   0       17.33       21.89      3.96 o 
  -7   5   0       57.31       59.56      6.01 o 
  -6   5   0       49.70       59.97      5.53 o 
  -5   5   0        8.57       16.50      5.04 o 
  -4   5   0      307.73      322.31      6.12 o 
  -3   5   0      732.45      737.20     10.88 o 
  -2   5   0      389.09      366.42      6.25 o 
  -1   5   0      526.63      514.00      7.92 o 
   0   5   0       10.39        8.77      1.66 o 
   1   5   0      192.59      187.69      5.44 o 
   2   5   0        2.43        4.59      1.65 o 
   3   5   0       84.45       92.35      5.08 o 
   4   5   0       48.43       45.60      3.60 o 
  -7   6   0      165.20      171.04      9.59 o 
  -6   6   0      131.68      118.79      7.52 o 
  -5   6   0      149.17      146.11      7.78 o 
  -4   6   0        2.66        0.54      1.22 o 
  -3   6   0        4.06        4.29      1.28 o 
  -2   6   0      535.52      529.00      7.37 o 
  -1   6   0      435.61      442.44      9.47 o 
   0   6   0      183.09      184.86      5.62 o 
   1   6   0      114.32      119.20      4.67 o 
   2   6   0        1.28       -0.91      1.92 o 
   3   6   0        2.22        4.19      2.24 o 
  -6   7   0      203.49      209.23     10.33 o 
  -5   7   0      291.29      307.17     12.13 o 
  -4   7   0      186.51      187.62      5.74 o 
  -3   7   0       46.98       46.86      2.49 o 
  -2   7   0       21.86       19.58      2.30 o 
  -1   7   0       42.63       47.47      4.56 o 
   0   7   0       95.92      101.77      4.47 o 
   1   7   0      109.81      112.08      5.55 o 
   2   7   0       58.18       58.52      4.00 o 
  -3   8   0      250.57      250.03     10.24 o 
  -2   8   0      104.01      111.85      7.12 o 
  -1   8   0       64.35       73.81      6.16 o 
   0   8   0       63.37       58.23      3.96 o 
  -1  -8   1        0.88       -0.37      3.01 o 
   0  -8   1       69.02       78.92      6.59 o 
   1  -8   1       87.76       89.16      6.58 o 
   2  -8   1      136.11      149.48      7.96 o 
   3  -8   1      150.43      142.93      7.61 o 
   4  -8   1       63.88       61.61      3.24 o 
   5  -8   1       41.02       33.86      8.68 o 
  -2  -7   1        4.13        1.69      2.80 o 
  -1  -7   1        0.28       -0.89      1.65 o 
   0  -7   1       17.91       16.04      2.26 o 
   1  -7   1        3.21        5.29      2.52 o 
   2  -7   1       24.15       25.56      3.48 o 
   3  -7   1      199.66      199.34      4.94 o 
   4  -7   1      223.28      226.20      8.13 o 
   5  -7   1      201.19      202.90      9.56 o 
   6  -7   1      108.15      109.78      7.59 o 
  -3  -6   1        0.42       -0.06      2.64 o 
  -2  -6   1      175.92      187.08      7.44 o 
  -1  -6   1      367.43      373.96      8.73 o 
   0  -6   1      146.84      143.28      4.92 o 
   1  -6   1      322.04      307.95      5.83 o 
   2  -6   1       31.54       34.30      2.01 o 
   3  -6   1      227.54      212.65      4.85 o 
   4  -6   1        1.73        1.74      1.29 o 
   5  -6   1      197.93      203.89      9.30 o 
   6  -6   1      145.57      150.01      8.54 o 
  -4  -5   1        2.10        0.67      1.79 o 
  -3  -5   1        0.48        0.04      1.56 o 
  -2  -5   1        6.40        3.86      1.64 o 
  -1  -5   1       13.74       15.49      4.14 o 
   0  -5   1      125.04      122.27      3.21 o 
   1  -5   1      506.10      478.82      7.48 o 
   2  -5   1      614.82      585.55      7.69 o 
   3  -5   1      151.60      152.29      3.86 o 
   4  -5   1        7.65        8.69      1.76 o 
   5  -5   1        3.21        4.19      2.51 o 
   6  -5   1       67.60       67.86      5.88 o 
   7  -5   1       36.15       26.85      4.78 o 
  -5  -4   1      225.84      228.41     10.51 o 
  -4  -4   1      348.01      361.07     12.25 o 
  -3  -4   1      530.20      531.24     10.92 o 
  -2  -4   1      215.17      228.53      6.11 o 
  -1  -4   1       79.82       74.57      2.31 o 
   0  -4   1      140.03      129.15      3.75 o 
   2  -4   1      134.82      145.81      3.91 o 
   3  -4   1     1523.44     1593.86     20.43 o 
   4  -4   1      651.78      711.01     10.49 o 
   5  -4   1       67.64       73.74      3.73 o 
   6  -4   1      124.77      143.55      7.75 o 
  -6  -3   1        0.53       -1.89      2.81 o 
  -5  -3   1        1.26        3.75      2.85 o 
  -4  -3   1      210.15      212.62      6.04 o 
  -3  -3   1      243.66      232.51     12.21 o 
  -2  -3   1      330.60      320.85      5.36 o 
  -1  -3   1     2468.56     2336.80     28.45 o 
   0  -3   1      965.25      873.01     11.35 o 
   1  -3   1        1.40        1.47      0.53 o 
   2  -3   1      755.86      776.04     10.39 o 
   3  -3   1      138.60      152.24      3.25 o 
   4  -3   1        3.64        4.47      1.04 o 
   5  -3   1       71.04       73.29      6.16 o 
   6  -3   1       49.97       50.63      3.52 o 
   7  -3   1      115.55      127.27      7.73 o 
  -6  -2   1       61.80       70.09      6.05 o 
  -5  -2   1       16.61       16.49      3.36 o 
  -4  -2   1        4.01        5.28      1.27 o 
  -1  -2   1     1298.18     1358.48     16.79 o 
   0  -2   1     6342.00     6607.31     77.31 o 
   1  -2   1     4800.07     4988.20     50.92 o 
   2  -2   1     1435.29     1580.29     19.40 o 
   3  -2   1      727.02      858.39     11.43 o 
   4  -2   1       87.66       91.57      4.77 o 
   5  -2   1       51.38       47.05      3.05 o 
   6  -2   1       36.37       41.59      3.18 o 
   7  -2   1       37.95       32.47      3.38 o 
  -7  -1   1        1.08        1.36      2.97 o 
  -6  -1   1       16.20       22.34      3.84 o 
  -5  -1   1      174.34      163.86      5.11 o 
  -4  -1   1      197.53      192.54      4.01 o 
  -3  -1   1      686.45      670.31      9.29 o 
  -2  -1   1     2616.42     2577.57     30.92 o 
  -1  -1   1        1.69        4.40      1.34 o 
   0  -1   1        1.09        1.59      0.73 o 
   1  -1   1     1617.37     1841.25     26.73 o 
   2  -1   1        1.57        2.48      0.72 o 
   3  -1   1      723.42      693.53      9.91 o 
   4  -1   1     2519.52     2455.41     30.28 o 
   5  -1   1      597.25      577.80      9.00 o 
   6  -1   1       29.34       24.68      3.69 o 
   7  -1   1        6.89        7.61      3.43 o 
  -7   0   1        6.67        4.56      3.46 o 
  -6   0   1       40.76       38.50      2.99 o 
  -5   0   1        7.82        8.17      1.79 o 
  -4   0   1       53.84       59.60      2.46 o 
  -3   0   1     1318.86     1344.10     16.90 o 
  -2   0   1     1178.25     1118.49     13.85 o 
   1   0   1      383.94      339.85      4.58 o 
   3   0   1      101.57      117.36      4.05 o 
   4   0   1      204.68      210.72      5.24 o 
   5   0   1      962.25      895.56     12.86 o 
   6   0   1      493.32      470.15     15.14 o 
   7   0   1       27.39       24.63      4.40 o 
  -7   1   1       76.26       83.77      4.61 o 
  -6   1   1      274.44      277.18      8.59 o 
  -5   1   1      301.51      298.82      7.39 o 
  -4   1   1        4.98        4.19      1.46 o 
  -3   1   1      138.70      137.03      3.82 o 
  -1   1   1      277.92      335.43     10.47 o 
   0   1   1     1341.87     1404.22     27.96 o 
   1   1   1     2304.19     2076.26     30.71 o 
   2   1   1     1578.10     1411.26     17.51 o 
   3   1   1      179.35      171.71      3.64 o 
   4   1   1        1.52        2.31      0.99 o 
   5   1   1        3.85        4.45      1.97 o 
   6   1   1       28.77       22.40      3.87 o 
  -7   2   1       14.28        8.69      2.45 o 
  -6   2   1       10.66       11.97      4.42 o 
  -5   2   1      578.13      587.37     11.81 o 
  -4   2   1      969.29      936.95     16.21 o 
  -2   2   1       48.79       50.25      3.13 o 
  -1   2   1      201.62      231.68      3.71 o 
   1   2   1      638.49      651.07     11.01 o 
   2   2   1      994.78     1000.40     12.95 o 
   3   2   1      146.93      152.72      4.56 o 
   4   2   1      148.58      141.25      9.38 o 
   5   2   1       36.05       36.49      4.99 o 
   6   2   1        2.48        7.14      3.25 o 
  -7   3   1       38.22       29.10      6.77 o 
  -6   3   1       50.10       44.46      3.39 o 
  -5   3   1       11.60       16.76      7.29 o 
  -4   3   1       93.23      113.38      7.22 o 
  -3   3   1     1169.09     1290.70     16.62 o 
  -2   3   1      649.27      659.64      9.14 o 
  -1   3   1      163.93      139.81      3.28 o 
   0   3   1      915.58      827.69     10.50 o 
   1   3   1       27.45       26.99      2.47 o 
   2   3   1       77.11       73.42      3.21 o 
   3   3   1       11.79       10.70      5.03 o 
   4   3   1       16.68       15.59      3.72 o 
   5   3   1       26.83       25.89      2.85 o 
  -7   4   1      215.15      217.62      7.38 o 
  -6   4   1      367.44      357.14      9.59 o 
  -5   4   1      320.43      320.80      8.08 o 
  -4   4   1      146.00      147.65      4.99 o 
  -3   4   1      216.44      236.47      4.63 o 
  -2   4   1      151.94      167.82      3.65 o 
  -1   4   1       39.83       39.33      1.70 o 
   0   4   1      482.47      447.39      8.80 o 
   1   4   1      505.00      460.34      9.33 o 
   2   4   1      138.25      125.55      4.43 o 
   3   4   1       59.01       51.37      3.26 o 
   4   4   1        1.80       -0.07      1.75 o 
   5   4   1        3.04        3.47      2.15 o 
  -7   5   1       20.25       17.99      3.16 o 
  -6   5   1       46.04       54.23      6.58 o 
  -5   5   1      163.00      178.24      6.15 o 
  -4   5   1     1014.64     1042.41     18.79 o 
  -3   5   1      634.31      644.15      9.91 o 
  -2   5   1      249.97      263.23      5.12 o 
  -1   5   1      369.37      367.85      8.04 o 
   0   5   1        1.12        0.17      1.26 o 
   1   5   1        6.73        7.77      3.19 o 
   2   5   1      303.10      293.03      7.64 o 
   3   5   1      137.05      142.18      5.46 o 
   4   5   1       46.95       42.83      5.27 o 
  -6   6   1        1.42        3.72      4.63 o 
  -5   6   1        7.14        5.44      2.12 o 
  -4   6   1       10.21        9.53      2.26 o 
  -3   6   1      277.74      271.41      5.66 o 
  -2   6   1      904.91      888.18     16.08 o 
  -1   6   1      509.12      478.66     10.15 o 
   0   6   1      142.29      134.62      4.85 o 
   1   6   1       45.86       45.04      3.19 o 
   2   6   1        2.55        1.77      3.28 o 
   3   6   1        5.95        4.84      2.29 o 
  -6   7   1      135.43      148.70      8.71 o 
  -5   7   1      149.57      158.47      8.44 o 
  -4   7   1       12.51       15.10      2.56 o 
  -3   7   1       10.34       11.55      2.07 o 
  -1   7   1       37.99       46.73      4.96 o 
   0   7   1      138.89      149.04      5.52 o 
   1   7   1      161.23      158.60      5.95 o 
   2   7   1       50.86       56.23      5.31 o 
  -3   8   1      131.51      121.96      7.25 o 
  -2   8   1        4.70        0.56      1.91 o 
  -1   8   1        0.37        0.76      3.40 o 
   0   8   1       13.13       12.54      2.54 o 
  -1  -8   2       72.78       83.52      6.78 o 
   0  -8   2      126.83      143.01      8.27 o 
   1  -8   2      142.10      148.04      8.18 o 
   2  -8   2       43.57       35.96      4.43 o 
   3  -8   2        0.30       -2.19      1.46 o 
   4  -8   2        0.74       -0.79      1.57 o 
   5  -8   2        2.28        1.39      2.32 o 
  -2  -7   2        0.62       -2.11      2.67 o 
  -1  -7   2       15.01       12.70      3.47 o 
   0  -7   2        4.29        2.41      2.47 o 
   1  -7   2        2.39        1.00      2.13 o 
   2  -7   2      198.51      191.47      5.87 o 
   3  -7   2      309.62      303.60      7.81 o 
   4  -7   2       51.51       48.82      2.82 o 
   5  -7   2       67.59       77.13      4.81 o 
   6  -7   2       25.19       23.75      3.55 o 
  -3  -6   2       80.47       89.46      4.51 o 
  -2  -6   2      201.75      223.95      6.74 o 
  -1  -6   2      133.21      133.93      4.82 o 
   0  -6   2        8.73       10.39      2.67 o 
   1  -6   2       56.58       53.90      3.05 o 
   2  -6   2       25.92       25.54      2.26 o 
   3  -6   2       54.52       54.40      2.67 o 
   4  -6   2      441.57      442.27      8.20 o 
   5  -6   2      279.45      300.45      6.74 o 
   6  -6   2      147.72      149.02      8.47 o 
  -4  -5   2       17.52       12.53      2.44 o 
  -3  -5   2        0.26       -0.15      1.57 o 
  -2  -5   2       30.80       32.83      2.73 o 
  -1  -5   2      436.85      456.26      7.52 o 
   0  -5   2     1034.15     1000.78     13.72 o 
   1  -5   2      861.30      812.85     11.42 o 
   2  -5   2      152.38      130.32      4.32 o 
   3  -5   2        1.25        1.82      1.12 o 
   4  -5   2        1.22        1.32      1.29 o 
   5  -5   2        1.64       -0.23      1.21 o 
   6  -5   2        6.57       10.69      3.40 o 
   7  -5   2       88.80       96.80      7.46 o 
  -5  -4   2       41.13       47.23      5.39 o 
  -4  -4   2       68.28       64.58      3.71 o 
  -3  -4   2      150.89      148.19      4.98 o 
  -2  -4   2       42.42       46.76      2.11 o 
   0  -4   2     2155.96     2143.30     26.52 o 
   1  -4   2     2089.34     2189.93     26.97 o 
   2  -4   2      682.75      705.31      8.63 o 
   3  -4   2     1017.44     1000.03     13.96 o 
   4  -4   2      103.62      108.66      4.01 o 
   5  -4   2        4.74        5.58      2.47 o 
   6  -4   2        0.48        2.80      2.73 o 
   7  -4   2        0.88        3.66      3.03 o 
  -6  -3   2        6.67        9.91      3.82 o 
  -5  -3   2        0.33       -0.82      2.49 o 
  -4  -3   2      293.08      292.34      7.09 o 
  -3  -3   2      781.42      795.63     11.38 o 
  -2  -3   2      845.94      831.26     11.45 o 
  -1  -3   2      305.14      281.41      5.49 o 
   0  -3   2        6.58        6.58      0.78 o 
   1  -3   2      242.58      279.07      4.34 o 
   2  -3   2      292.11      291.49      4.16 o 
   3  -3   2       62.18       59.11      2.10 o 
   4  -3   2      617.28      623.45     10.97 o 
   5  -3   2      925.53      967.66     16.91 o 
   6  -3   2      273.93      289.06     11.26 o 
   7  -3   2       61.71       73.71      6.33 o 
  -5  -2   2        0.63        0.93      1.52 o 
  -4  -2   2       23.38       18.94      2.89 o 
  -3  -2   2      188.62      203.19      4.04 o 
  -2  -2   2      890.42      899.24     11.93 o 
  -1  -2   2     1216.97     1177.07     14.84 o 
   0  -2   2        2.11        5.44      1.65 o 
   1  -2   2      378.18      349.79      6.48 o 
   2  -2   2     1326.02     1545.85     18.61 o 
   4  -2   2        8.76       12.23      1.30 o 
   5  -2   2      365.19      373.68      6.78 o 
   6  -2   2      305.32      326.47      8.39 o 
   7  -2   2      108.68      116.70      7.44 o 
  -7  -1   2       10.80       13.55      4.24 o 
  -6  -1   2      142.38      140.16      5.35 o 
  -5  -1   2      325.63      324.65      8.07 o 
  -4  -1   2        0.83        2.00      1.93 o 
  -3  -1   2       63.83       62.49      1.98 o 
  -2  -1   2      504.46      553.00      7.61 o 
  -1  -1   2      424.48      374.22      5.33 o 
   0  -1   2       11.63       10.34      1.56 o 
   1  -1   2     1811.31     1899.59     66.08 o 
   2  -1   2     1396.48     1538.23     16.55 o 
   3  -1   2     1987.18     2036.78     25.19 o 
   4  -1   2      392.35      399.05      6.62 o 
   5  -1   2       14.84       14.38      1.77 o 
   6  -1   2        2.12       -2.42      3.16 o 
   7  -1   2        5.13        4.95      3.03 o 
  -7   0   2       15.69       13.01      3.38 o 
  -6   0   2       12.51        8.75      2.02 o 
  -5   0   2        8.58        8.14      2.24 o 
  -4   0   2      146.18      126.25      4.26 o 
  -3   0   2      285.32      244.28      5.99 o 
  -2   0   2      596.73      549.64      9.60 o 
  -1   0   2     1433.20     1698.93     38.59 o 
   0   0   2       57.40       79.92      8.51 o 
   1   0   2      477.54      414.90      5.89 o 
   2   0   2      145.11      160.03      2.63 o 
   3   0   2      647.63      688.13      9.67 o 
   4   0   2      307.63      309.03      5.61 o 
   5   0   2      126.40      123.62      9.98 o 
   6   0   2       54.79       53.25      4.92 o 
  -7   1   2      232.08      221.66      7.36 o 
  -6   1   2      280.39      266.73      7.57 o 
  -5   1   2        7.23        8.42      1.82 o 
  -4   1   2        6.00       10.78      3.53 o 
  -3   1   2       27.91       34.51      2.07 o 
  -2   1   2       32.09       37.65      2.07 o 
   0   1   2     2792.32     3025.07     35.99 o 
   3   1   2        3.56        3.36      1.16 o 
   4   1   2        0.37        0.38      1.30 o 
   5   1   2       37.87       40.95      3.33 o 
   6   1   2       75.30       73.27      6.01 o 
  -7   2   2       82.96       79.60      4.60 o 
  -6   2   2      396.69      336.67      8.73 o 
  -5   2   2     1493.77     1391.06     23.66 o 
  -4   2   2      613.56      586.08     11.38 o 
  -3   2   2        7.16        8.61      1.37 o 
  -2   2   2      280.22      309.47      4.83 o 
  -1   2   2       78.27       75.90      2.11 o 
   0   2   2       68.19       65.20      1.71 o 
   1   2   2     1426.73     1287.33     20.38 o 
   2   2   2      173.13      140.15      4.16 o 
   4   2   2      196.89      187.26      5.78 o 
   5   2   2       12.04       11.54      2.87 o 
   6   2   2        5.42        6.24      3.31 o 
  -7   3   2       18.90       20.18      3.75 o 
  -6   3   2        3.41        0.76      1.71 o 
  -5   3   2      220.15      215.92      6.37 o 
  -4   3   2      903.22      946.04     16.83 o 
  -3   3   2     1196.48     1259.78     16.39 o 
  -2   3   2      961.05     1007.42     13.36 o 
  -1   3   2      909.19      958.30     12.65 o 
   0   3   2      385.13      398.45      7.87 o 
   1   3   2       90.99       98.32      4.32 o 
   2   3   2       26.84       27.19      2.23 o 
   3   3   2       54.98       60.39      3.34 o 
   4   3   2      112.98      114.06      5.07 o 
   5   3   2       83.60       86.68      8.48 o 
  -7   4   2       20.31       20.33      3.06 o 
  -6   4   2       23.13       19.56      2.74 o 
  -5   4   2       10.26       11.09      2.36 o 
  -4   4   2       24.77       27.47      7.01 o 
  -3   4   2      456.32      440.72      7.19 o 
  -2   4   2      262.06      247.76      4.75 o 
  -1   4   2      552.91      520.30      7.82 o 
   0   4   2     1571.36     1457.11     23.60 o 
   1   4   2      438.71      396.47      8.65 o 
   2   4   2       73.68       66.03      3.45 o 
   3   4   2       24.42       23.27      2.66 o 
   4   4   2        0.38       -0.61      1.78 o 
  -7   5   2      188.53      186.66      7.21 o 
  -6   5   2       94.03       91.29      5.27 o 
  -5   5   2      382.49      383.06      9.64 o 
  -4   5   2      869.75      867.82     16.48 o 
  -3   5   2       45.98       46.92      2.41 o 
  -2   5   2       34.04       31.58      2.04 o 
  -1   5   2        1.27        1.83      1.46 o 
   0   5   2        5.75        3.11      1.55 o 
   1   5   2      265.09      271.68      7.17 o 
   2   5   2      506.88      482.95     15.51 o 
   3   5   2      145.36      152.08      5.82 o 
   4   5   2       41.01       33.79      3.52 o 
  -6   6   2        6.51        8.07      2.57 o 
  -5   6   2        6.24        5.18      3.42 o 
  -4   6   2      247.92      251.51      7.50 o 
  -3   6   2      586.95      580.00      9.56 o 
  -2   6   2      249.24      238.43      6.65 o 
  -1   6   2       17.43       13.21      3.83 o 
   0   6   2        0.38       -0.55      1.42 o 
   1   6   2        3.97        4.71      1.89 o 
   2   6   2       19.03       13.47      2.43 o 
   3   6   2       36.48       34.49      3.52 o 
  -6   7   2       17.41       19.18      3.37 o 
  -5   7   2       34.85       39.56      6.89 o 
  -4   7   2      195.05      194.61     10.25 o 
  -3   7   2       22.87       22.13      2.63 o 
  -2   7   2      369.57      391.83      9.52 o 
  -1   7   2      166.94      162.26     14.52 o 
   0   7   2      196.83      193.57      6.57 o 
   1   7   2      103.95      105.06      8.24 o 
  -4   8   2       19.06       18.32      4.58 o 
  -3   8   2        0.76       -0.42      3.01 o 
  -2   8   2        0.39        3.28      1.93 o 
  -1   8   2       11.36       13.16      2.57 o 
   0  -8   3       14.65        8.00      3.42 o 
   1  -8   3       14.75       13.98      3.51 o 
   2  -8   3       27.65       20.04      3.73 o 
   3  -8   3       23.55       20.85      5.99 o 
   4  -8   3       58.58       59.27      3.89 o 
  -2  -7   3        3.56        7.02      3.15 o 
  -1  -7   3      108.59      111.66      7.02 o 
   0  -7   3      229.77      241.61     10.15 o 
   1  -7   3      143.60      138.45      5.16 o 
   2  -7   3      270.09      267.87      7.36 o 
   3  -7   3      128.33      112.69      4.72 o 
   4  -7   3        7.41        5.16      1.83 o 
   5  -7   3        4.51        5.26      2.85 o 
  -3  -6   3       35.81       39.68      6.80 o 
  -2  -6   3       22.44       27.30      3.95 o 
  -1  -6   3       24.89       29.72      3.83 o 
   0  -6   3      145.87      151.02      4.96 o 
   1  -6   3      211.81      203.41      5.85 o 
   2  -6   3      131.70      140.86      4.92 o 
   3  -6   3      325.51      311.36     14.86 o 
   4  -6   3      413.90      429.28      8.27 o 
   5  -6   3       93.38       99.08      3.98 o 
   6  -6   3        1.62        2.09      2.79 o 
  -4  -5   3        2.69        4.10      3.15 o 
  -3  -5   3       85.78       95.39      4.25 o 
  -2  -5   3      530.75      578.08     11.57 o 
  -1  -5   3      371.57      396.30      6.87 o 
   0  -5   3      263.12      259.57      6.46 o 
   1  -5   3      382.25      345.13      7.71 o 
   2  -5   3       26.98       24.00      2.19 o 
   3  -5   3       65.72       63.58      3.36 o 
   4  -5   3      320.64      310.46      6.56 o 
   5  -5   3      570.76      595.67     11.20 o 
   6  -5   3      277.76      309.75      9.32 o 
  -5  -4   3       23.80       33.40      4.93 o 
  -4  -4   3       18.64       21.28      3.82 o 
  -3  -4   3       52.50       51.81      2.49 o 
  -1  -4   3      105.16      112.95      3.08 o 
   0  -4   3      801.88      790.07     10.95 o 
   1  -4   3      545.63      514.00      9.81 o 
   2  -4   3      569.77      542.59     10.37 o 
   3  -4   3      165.57      160.10      4.82 o 
   4  -4   3        1.29        2.04      1.17 o 
   5  -4   3      160.93      171.11      4.74 o 
   6  -4   3      249.53      253.91     11.26 o 
  -6  -3   3        4.44        5.59      3.13 o 
  -5  -3   3       89.22       93.54      6.59 o 
  -4  -3   3      272.40      274.83      7.02 o 
  -3  -3   3      188.54      196.95      4.30 o 
  -2  -3   3       11.88       13.41      1.31 o 
  -1  -3   3       21.60       20.48      1.29 o 
   1  -3   3      285.35      307.06      6.45 o 
   2  -3   3     1207.83     1209.37     19.47 o 
   3  -3   3      988.17     1065.34     14.79 o 
   4  -3   3      267.20      297.11      5.99 o 
   5  -3   3       93.05       93.38      4.10 o 
   6  -3   3       75.95       75.10      5.87 o 
  -6  -2   3       16.56       19.94      4.32 o 
  -5  -2   3        1.60        3.48      1.47 o 
  -4  -2   3       78.64       76.40      3.55 o 
  -3  -2   3       36.36       31.59      2.00 o 
  -2  -2   3      581.49      533.20      7.83 o 
  -1  -2   3      926.84      862.31     11.43 o 
   1  -2   3      201.97      194.54      4.59 o 
   2  -2   3      527.35      593.87      8.24 o 
   4  -2   3       53.90       59.75      2.69 o 
   5  -2   3      109.63      115.82      5.96 o 
   6  -2   3      113.60      110.61      6.72 o 
  -6  -1   3      303.38      313.92      8.68 o 
  -5  -1   3      105.09      102.27      4.35 o 
  -4  -1   3        2.24        1.31      1.38 o 
  -3  -1   3      167.50      180.70      3.62 o 
  -2  -1   3      108.41      129.31      2.80 o 
  -1  -1   3       39.12       37.47      1.46 o 
   0  -1   3      683.21      656.61      8.81 o 
   1  -1   3      774.51      765.68     10.06 o 
   2  -1   3      136.36      127.36      2.77 o 
   3  -1   3      362.99      343.02      5.10 o 
   4  -1   3        4.67        5.53      1.12 o 
   5  -1   3       32.65       32.31      4.52 o 
  -7   0   3       15.49       12.97      2.58 o 
  -6   0   3      215.67      204.93      6.73 o 
  -5   0   3      444.40      414.52      9.57 o 
  -4   0   3      524.45      511.37     10.45 o 
  -3   0   3      924.02      912.41     15.69 o 
  -2   0   3      930.43      977.78     12.63 o 
  -1   0   3       27.89       33.94      3.73 o 
   0   0   3       28.98       30.85      1.85 o 
   1   0   3        8.62       11.12      1.29 o 
   3   0   3      604.46      577.43      7.49 o 
   4   0   3      430.67      439.42      6.44 o 
   5   0   3       38.34       31.20      5.25 o 
   6   0   3        0.44        0.74      1.73 o 
  -7   1   3       34.05       33.79      7.36 o 
  -6   1   3        0.34       -1.08      1.58 o 
  -5   1   3        7.96        8.82      1.90 o 
  -4   1   3      256.68      263.03      6.65 o 
  -3   1   3      425.74      435.67      8.78 o 
  -2   1   3     1538.39     1705.61     26.74 o 
   0   1   3     1032.90     1167.63     14.89 o 
   1   1   3       68.79       58.41      1.87 o 
   2   1   3       81.51       88.02      2.80 o 
   3   1   3       13.90       16.95      2.83 o 
   4   1   3       42.12       49.57      3.32 o 
   5   1   3      152.90      155.85      5.79 o 
   6   1   3       31.09       33.89      3.32 o 
  -7   2   3       97.66       92.77      4.95 o 
  -6   2   3      154.53      155.38      5.77 o 
  -5   2   3      388.96      377.09      9.02 o 
  -4   2   3       10.74       12.06      1.90 o 
  -3   2   3        9.07        9.53      1.63 o 
  -2   2   3      307.96      314.88      6.93 o 
  -1   2   3     1035.29     1102.51     14.39 o 
   0   2   3     1738.18     1636.21     24.85 o 
   1   2   3     1311.18     1214.79     20.49 o 
   2   2   3      248.41      215.21      5.66 o 
   3   2   3       87.82       84.68      5.09 o 
   4   2   3       51.57       50.00      3.30 o 
   5   2   3        4.53        2.30      2.07 o 
  -6   3   3      120.49      120.53      5.23 o 
  -5   3   3      918.23      845.36     16.15 o 
  -4   3   3     1350.48     1305.81     33.63 o 
  -3   3   3      406.44      411.64      9.66 o 
  -2   3   3       20.92       25.43      2.30 o 
  -1   3   3       35.14       34.93      1.69 o 
   0   3   3       24.39       30.08      6.70 o 
   1   3   3      277.85      281.98      6.75 o 
   2   3   3      197.09      204.16      5.82 o 
   3   3   3      302.74      293.50      7.69 o 
   4   3   3      337.92      339.23      8.94 o 
   5   3   3       88.73       87.65      4.92 o 
  -6   4   3       27.25       28.10      3.12 o 
  -5   4   3       35.60       41.47      3.25 o 
  -4   4   3      125.81      129.34      4.99 o 
  -3   4   3      970.19      940.74     17.08 o 
  -2   4   3      131.43      129.69      3.44 o 
  -1   4   3      231.27      205.51      5.69 o 
   0   4   3      707.70      644.01     12.36 o 
   1   4   3       49.28       50.98      3.07 o 
   2   4   3        2.39        1.91      1.52 o 
   4   4   3       14.25       13.08      2.63 o 
  -7   5   3      170.68      168.36      6.95 o 
  -6   5   3       70.67       65.16      4.43 o 
  -5   5   3        1.27       -0.19      1.99 o 
  -4   5   3       53.24       57.41      5.63 o 
  -3   5   3       26.38       25.84      2.61 o 
  -2   5   3       60.55       58.38      3.47 o 
  -1   5   3      179.93      181.43      5.63 o 
   0   5   3      348.90      333.17      8.12 o 
   1   5   3      607.73      604.45     12.62 o 
   2   5   3      197.55      193.91      6.45 o 
   3   5   3        0.78        1.69      2.01 o 
  -6   6   3       49.29       46.91      4.12 o 
  -5   6   3      223.52      219.99      7.45 o 
  -4   6   3      291.51      295.76      8.44 o 
  -3   6   3       90.20       89.37      7.28 o 
  -2   6   3       68.73       76.06      3.98 o 
  -1   6   3        0.51        0.68      1.61 o 
   0   6   3       83.13       86.24      4.24 o 
   1   6   3        8.01        7.05      2.11 o 
   2   6   3      103.76      104.91      5.16 o 
  -5   7   3       72.05       69.54      7.93 o 
  -4   7   3       70.19       79.41      7.45 o 
  -3   7   3      359.19      367.31     14.64 o 
  -2   7   3      307.45      318.36      8.64 o 
  -1   7   3       36.71       35.77      3.28 o 
   0   7   3        0.30       -0.29      1.87 o 
   0  -8   4       42.93       38.16      4.79 o 
   1  -8   4       33.60       26.68      4.27 o 
   2  -8   4       16.48       17.23      2.62 o 
   3  -8   4      104.20      114.95      8.48 o 
  -2  -7   4       84.03      100.73      6.99 o 
  -1  -7   4      178.67      203.85      9.42 o 
   0  -7   4      104.18      112.50      8.16 o 
   1  -7   4      108.80      105.73      4.73 o 
   2  -7   4       53.72       52.72      7.07 o 
   3  -7   4        1.31        1.01      2.64 o 
   4  -7   4       11.29       10.27      2.37 o 
   5  -7   4       95.75       99.17      5.41 o 
  -3  -6   4       11.54        5.39      2.97 o 
  -2  -6   4       20.82       19.86      3.52 o 
  -1  -6   4       44.24       44.66      4.52 o 
   0  -6   4       10.42       10.16      1.94 o 
   1  -6   4       65.01       69.98      4.24 o 
   2  -6   4      422.03      402.36     10.65 o 
   3  -6   4      284.83      276.36      7.52 o 
   4  -6   4       88.60       95.54      4.55 o 
   5  -6   4       92.36       86.30      4.59 o 
  -4  -5   4        8.28        8.82      3.39 o 
  -3  -5   4       74.78       86.90      4.10 o 
  -2  -5   4      261.95      276.36      7.08 o 
  -1  -5   4       46.13       47.87      2.89 o 
   0  -5   4       17.61       16.94      2.05 o 
   1  -5   4       29.33       32.44      2.49 o 
   2  -5   4        7.30        7.17      1.67 o 
   3  -5   4      333.55      338.93      8.22 o 
   4  -5   4      524.49      511.48     11.80 o 
   5  -5   4      144.22      157.60      4.95 o 
   6  -5   4       92.31       96.67      4.21 o 
  -5  -4   4        1.12        5.42      2.83 o 
  -3  -4   4        2.18        2.32      1.22 o 
  -2  -4   4       12.49       12.48      1.49 o 
  -1  -4   4      462.88      440.58      9.08 o 
   0  -4   4      727.93      660.33     12.20 o 
   1  -4   4      194.93      181.71      5.18 o 
   2  -4   4       56.41       51.17      5.15 o 
   3  -4   4       13.66       16.41      2.55 o 
   4  -4   4        8.55        5.81      1.47 o 
   5  -4   4       53.59       56.59      3.50 o 
   6  -4   4       88.16       91.61      4.04 o 
  -5  -3   4      175.40      183.91      6.28 o 
  -4  -3   4      184.69      186.91      5.87 o 
  -3  -3   4       34.81       36.05      2.06 o 
  -2  -3   4      108.35      104.18      3.06 o 
  -1  -3   4        5.44        4.39      1.02 o 
   0  -3   4      266.41      271.78      6.21 o 
   1  -3   4      233.47      219.32      5.47 o 
   2  -3   4      353.90      315.43      7.19 o 
   3  -3   4      271.75      271.57      6.74 o 
   4  -3   4       29.90       35.30      2.25 o 
   5  -3   4       16.46       20.13      2.15 o 
   6  -3   4       16.14       15.95      2.13 o 
  -6  -2   4        0.46        3.40      2.82 o 
  -5  -2   4      240.27      235.89      7.04 o 
  -4  -2   4      470.27      474.46     10.38 o 
  -3  -2   4      329.04      344.39      7.94 o 
  -2  -2   4      905.96      874.03     12.08 o 
  -1  -2   4      184.22      176.94      3.57 o 
   0  -2   4       58.16       58.14      2.02 o 
   1  -2   4      252.82      234.42      5.48 o 
   2  -2   4       39.38       40.89      6.05 o 
   3  -2   4        0.86        0.64      1.23 o 
   4  -2   4      298.74      305.70      6.25 o 
   5  -2   4      183.50      202.19      5.19 o 
   6  -2   4       34.09       32.71      4.13 o 
  -6  -1   4        3.61        2.51      3.01 o 
  -5  -1   4        0.33       -2.07      1.38 o 
  -4  -1   4        6.89        9.11      1.85 o 
  -3  -1   4      195.40      196.11      5.54 o 
  -2  -1   4      592.09      616.68      8.88 o 
  -1  -1   4     1788.78     1843.12     35.61 o 
   0  -1   4     1859.03     1895.76     23.52 o 
   1  -1   4      726.51      739.79     10.11 o 
   2  -1   4      229.18      243.01      4.47 o 
   3  -1   4        5.47        6.28      1.89 o 
   4  -1   4       13.44       10.77      1.87 o 
   5  -1   4        6.36        8.27      2.65 o 
   6  -1   4       46.65       42.88      4.62 o 
  -7   0   4       49.82       53.18      4.22 o 
  -6   0   4      158.50      150.98      5.89 o 
  -5   0   4      229.19      228.52      6.81 o 
  -4   0   4      281.20      286.23      7.31 o 
  -3   0   4      573.17      579.04     14.19 o 
  -2   0   4       36.66       36.27      1.63 o 
  -1   0   4        0.93        0.37      0.80 o 
   0   0   4      768.94      840.25     12.61 o 
   1   0   4      637.62      587.35      8.46 o 
   2   0   4      804.10      753.89     10.63 o 
   3   0   4      939.26      900.41     12.71 o 
   4   0   4      114.27      113.73      4.38 o 
   5   0   4        0.28        3.08      2.53 o 
   6   0   4        2.57        8.26      3.47 o 
  -7   1   4       28.86       30.76     12.76 o 
  -6   1   4        0.39       -2.68      2.24 o 
  -5   1   4      101.27       95.89      4.38 o 
  -4   1   4     1545.02     1472.99     24.78 o 
  -3   1   4     1290.39     1245.76     20.95 o 
   0   1   4      105.75       94.46      2.67 o 
   2   1   4      264.63      285.95      6.72 o 
   3   1   4      321.08      321.31     10.75 o 
   4   1   4      484.71      475.01     10.61 o 
   5   1   4      277.61      271.85      7.97 o 
  -7   2   4      154.84      145.97      6.26 o 
  -6   2   4       88.47       82.69      5.67 o 
  -5   2   4       30.17       26.68      2.74 o 
  -4   2   4       64.20       62.08      3.51 o 
  -3   2   4      130.82      139.86      4.84 o 
  -2   2   4      657.70      704.22     11.12 o 
  -1   2   4      957.74     1044.63     14.12 o 
   0   2   4     1052.22      996.74     13.48 o 
   1   2   4      493.68      472.19      9.64 o 
   2   2   4       61.25       62.68      3.35 o 
   3   2   4        3.99        4.49      4.15 o 
   4   2   4       15.02       15.82      2.43 o 
   5   2   4       35.48       30.97      8.56 o 
  -7   3   4       89.69       79.58      4.91 o 
  -6   3   4      393.80      360.19      9.63 o 
  -5   3   4      233.65      217.50      6.85 o 
  -4   3   4      162.19      151.69      5.42 o 
  -3   3   4       73.89       62.08      5.84 o 
  -2   3   4      115.96      121.36      3.34 o 
  -1   3   4       17.21       19.46      1.74 o 
   0   3   4      372.68      365.72     15.32 o 
   1   3   4     1023.67     1000.57     17.72 o 
   2   3   4      300.06      288.49      7.50 o 
   3   3   4       85.23       89.93     10.96 o 
   4   3   4       14.59       15.35      2.64 o 
  -7   4   4        3.01        0.95      3.09 o 
  -6   4   4       40.61       37.04      3.52 o 
  -5   4   4      120.19      104.65      6.37 o 
  -4   4   4      427.27      424.46     10.06 o 
  -3   4   4      371.57      377.92      9.09 o 
  -2   4   4      139.79      147.37      3.88 o 
  -1   4   4      174.71      173.44      6.62 o 
   0   4   4        3.03        4.89      2.43 o 
   1   4   4       92.40       97.96      8.57 o 
   2   4   4       13.38       12.56      3.51 o 
   3   4   4       65.25       70.22     11.58 o 
  -6   5   4       24.39       23.66      3.22 o 
  -5   5   4      108.65       98.80      8.82 o 
  -4   5   4      126.80      111.36      5.09 o 
  -3   5   4       97.15      104.00      8.15 o 
  -2   5   4      156.78      158.85      5.43 o 
  -1   5   4      340.80      347.40      8.56 o 
   0   5   4      123.93      120.06      4.91 o 
   1   5   4        1.05        3.23      2.03 o 
   2   5   4        2.04        3.14      1.95 o 
  -5   6   4      421.42      424.66     17.40 o 
  -4   6   4      234.70      241.86     12.78 o 
  -3   6   4        6.16        7.35      3.98 o 
  -2   6   4        1.58        1.96      1.80 o 
  -1   6   4        7.95       10.09      2.16 o 
   0   6   4       66.03       60.59      3.90 o 
   1   6   4      213.92      223.79      7.42 o 
  -4   7   4      173.82      182.39     11.11 o 
  -3   7   4      326.84      359.75     15.18 o 
  -1   7   4        4.32       -0.92      4.98 o 
  -1  -7   5       69.85       65.68      5.77 o 
   0  -7   5       28.81       26.01      2.84 o 
   1  -7   5       14.88       17.32      5.67 o 
   2  -7   5       32.02       32.71      3.02 o 
   3  -7   5       73.36       65.00      6.10 o 
   4  -7   5       56.97       53.57      4.01 o 
  -2  -6   5        2.09        2.21      2.41 o 
  -1  -6   5       62.87       66.93      3.76 o 
   0  -6   5       40.09       44.71      3.19 o 
   1  -6   5      152.35      140.21      5.27 o 
   2  -6   5      289.81      268.55      9.00 o 
   3  -6   5       78.00       83.00      4.82 o 
   4  -6   5       15.56       14.39      2.50 o 
   5  -6   5        1.53        3.23      2.09 o 
  -3  -5   5       97.47      111.68      6.72 o 
  -2  -5   5       51.43       49.05      3.19 o 
  -1  -5   5       14.53       14.69      2.05 o 
   0  -5   5        4.29        2.23      1.51 o 
   1  -5   5        0.95        1.82      2.00 o 
   2  -5   5       25.82       25.23      2.45 o 
   3  -5   5      353.16      338.22      8.57 o 
   4  -5   5      263.76      260.86      9.72 o 
   5  -5   5       32.79       31.16      3.11 o 
  -3  -4   5      101.82      105.64      6.34 o 
  -2  -4   5      429.88      451.80     12.41 o 
  -1  -4   5      541.13      525.69     10.59 o 
   0  -4   5      193.61      179.41      5.37 o 
   1  -4   5        5.12        3.91      1.46 o 
   2  -4   5       45.53       46.40      2.95 o 
   3  -4   5        0.92        0.99      1.90 o 
   4  -4   5      109.33      108.66      5.60 o 
   5  -4   5      117.07      128.52     10.35 o 
   6  -4   5       51.93       52.02      3.98 o 
  -5  -3   5       14.80       13.80      2.44 o 
  -4  -3   5       19.91       22.45      2.56 o 
  -3  -3   5       25.24       28.19      2.67 o 
  -2  -3   5        5.36        4.84      1.81 o 
  -1  -3   5     1133.26     1130.62     18.89 o 
   0  -3   5     1509.46     1481.15     23.92 o 
   1  -3   5      425.28      400.27      8.57 o 
   2  -3   5      380.45      349.92      8.01 o 
   3  -3   5       24.27       25.55      2.40 o 
   4  -3   5        9.55       10.87      2.08 o 
   5  -3   5        7.99        7.80      2.12 o 
   6  -3   5        5.16        5.03      2.43 o 
  -6  -2   5       13.65       10.71      2.58 o 
  -5  -2   5      359.49      389.42      9.85 o 
  -4  -2   5      558.65      590.78     12.44 o 
  -3  -2   5      246.49      251.49     12.33 o 
  -2  -2   5       75.56       77.44      2.69 o 
  -1  -2   5        0.58        0.54      0.98 o 
   0  -2   5      128.27      127.53      4.11 o 
   1  -2   5      427.61      391.10     11.27 o 
   2  -2   5      218.77      189.40      5.36 o 
   3  -2   5      362.75      356.23      8.26 o 
   4  -2   5      412.46      421.76     16.02 o 
   5  -2   5       99.90      112.20      7.61 o 
   6  -2   5       15.63       11.92      3.46 o 
  -6  -1   5        5.31        6.31      2.41 o 
  -5  -1   5       33.29       31.29      3.10 o 
  -4  -1   5      496.41      487.56     12.73 o 
  -3  -1   5     1038.71     1046.03     18.55 o 
  -2  -1   5      757.16      731.80     10.56 o 
  -1  -1   5      170.86      159.42      4.02 o 
   0  -1   5      125.17      125.44      3.46 o 
   1  -1   5      216.83      230.92      5.79 o 
   2  -1   5       14.63       15.18      1.93 o 
   3  -1   5       11.97       10.56      1.92 o 
   4  -1   5      233.99      210.13      8.98 o 
   5  -1   5      294.46      283.09     11.41 o 
  -6   0   5      213.87      213.92      7.29 o 
  -5   0   5        8.11        6.96      2.64 o 
  -4   0   5        8.11       10.26      4.39 o 
  -3   0   5      205.93      217.34      6.23 o 
  -2   0   5        1.56        0.23      1.00 o 
  -1   0   5       57.06       65.65      3.25 o 
   0   0   5     1474.62     1516.23     19.64 o 
   1   0   5     1364.77     1315.28     17.32 o 
   2   0   5      726.59      701.44     10.39 o 
   3   0   5      134.60      139.66      6.93 o 
   4   0   5       10.25       11.49      2.92 o 
  -6   1   5       82.55       77.76      4.58 o 
  -5   1   5      114.26      111.75      4.93 o 
  -4   1   5       44.27       46.46      4.28 o 
  -3   1   5       31.35       32.83      2.80 o 
   0   1   5       18.82       16.97      1.95 o 
   1   1   5      467.07      455.61      7.41 o 
   2   1   5      940.07      946.58     16.77 o 
   3   1   5      310.62      316.67      7.85 o 
   4   1   5       64.70       74.92      4.13 o 
   5   1   5       12.25        9.44      3.78 o 
  -5   2   5        3.65        3.07      1.96 o 
  -4   2   5       89.45       94.27      4.43 o 
  -3   2   5      287.27      298.34      7.80 o 
  -2   2   5     1214.86     1476.39     68.93 o 
  -1   2   5      929.72     1051.07     14.62 o 
   0   2   5       28.31       32.13      2.63 o 
   1   2   5      144.28      147.24      6.16 o 
   2   2   5        1.13        2.14      1.51 o 
   3   2   5       18.08       14.99      2.33 o 
   4   2   5       53.99       54.59      3.91 o 
  -6   3   5      225.97      211.75      7.50 o 
  -5   3   5      219.22      199.89      6.85 o 
  -4   3   5        0.73        1.46      1.78 o 
  -3   3   5       32.91       30.32      6.83 o 
  -2   3   5      191.90      185.27      8.20 o 
  -1   3   5      218.97      218.86      6.34 o 
   0   3   5      360.20      370.84      8.66 o 
   1   3   5       28.25       27.03      2.93 o 
   2   3   5        0.72        1.81      1.64 o 
   3   3   5       45.37       42.41      3.51 o 
   4   3   5        8.40        7.71      2.50 o 
  -6   4   5      199.33      191.29      7.32 o 
  -5   4   5      462.74      422.46     10.86 o 
  -4   4   5      537.56      534.64     12.20 o 
  -3   4   5       47.86       54.87      3.59 o 
  -1   4   5       16.98       16.06      2.19 o 
   0   4   5       67.50       68.28      3.79 o 
   1   4   5       57.53       52.02      3.50 o 
   2   4   5      103.79      106.96      5.00 o 
   3   4   5      138.15      142.56      6.10 o 
  -5   5   5        2.43        2.13      2.22 o 
  -4   5   5      184.80      169.66      6.52 o 
  -3   5   5      253.97      239.80     12.16 o 
  -2   5   5      129.81      121.49      8.27 o 
  -1   5   5      286.12      283.74      7.95 o 
   0   5   5      186.42      175.56      6.22 o 
   2   5   5        0.93        3.39      2.21 o 
  -5   6   5      101.68      103.72      9.50 o 
  -4   6   5        1.75       -0.50      3.70 o 
  -1   6   5       85.34       78.00      4.58 o 
   0   6   5      165.23      167.76      6.49 o 
   0  -7   6        3.96        4.79      2.02 o 
   1  -7   6        6.79        7.46      2.20 o 
   2  -7   6        5.90        3.73      2.11 o 
   3  -7   6       55.29       55.50      4.06 o 
  -2  -6   6      116.10      129.03      7.86 o 
  -1  -6   6      191.37      188.92      6.27 o 
   0  -6   6       66.27       67.67      9.44 o 
   1  -6   6      101.75       92.90      4.49 o 
   2  -6   6       29.13       26.53      2.83 o 
   3  -6   6        6.13        7.11      2.08 o 
   4  -6   6        0.41       -0.76      1.70 o 
  -3  -5   6        0.92        3.81      2.96 o 
  -2  -5   6        0.86       -0.49      1.89 o 
  -1  -5   6       52.03       57.39      3.49 o 
   0  -5   6      186.52      184.52      5.87 o 
   1  -5   6      195.10      182.03      5.95 o 
   2  -5   6      316.92      309.47      8.19 o 
   3  -5   6      234.53      237.14      7.23 o 
   4  -5   6       18.58       15.46      2.55 o 
  -4  -4   6      147.98      163.48      8.67 o 
  -3  -4   6      410.45      433.70     14.77 o 
  -2  -4   6      233.50      247.78      6.80 o 
  -1  -4   6       49.41       51.90      3.14 o 
   0  -4   6       42.54       45.14      2.94 o 
   1  -4   6        4.67        3.40      1.56 o 
   2  -4   6        1.21        3.94      1.66 o 
   3  -4   6      286.27      284.17      7.80 o 
   4  -4   6      397.76      394.73      9.91 o 
   5  -4   6      134.49      154.04      9.85 o 
  -5  -3   6        0.20        0.14      2.07 o 
  -4  -3   6       86.09       99.91      6.76 o 
  -3  -3   6      136.60      135.95      7.55 o 
  -2  -3   6      288.07      283.70      7.12 o 
  -1  -3   6      728.28      715.55     13.43 o 
   0  -3   6      328.02      311.62      7.49 o 
   1  -3   6       94.77       95.80      3.97 o 
   2  -3   6       21.12       20.07      2.24 o 
   3  -3   6        0.94        1.59      1.47 o 
   4  -3   6       78.98       76.79      4.21 o 
   5  -3   6      199.83      209.04     11.65 o 
  -5  -2   6      108.25      115.52     13.29 o 
  -4  -2   6        3.77        7.36      2.07 o 
  -3  -2   6        1.33        1.04      1.58 o 
  -2  -2   6        1.84        2.39      1.41 o 
  -1  -2   6       14.62       16.17      1.95 o 
   0  -2   6      505.39      471.96     11.45 o 
   1  -2   6     1137.19     1111.52     19.08 o 
   2  -2   6      723.44      706.96     13.54 o 
   3  -2   6      205.12      193.01      6.74 o 
   4  -2   6       37.40       37.50      3.98 o 
   5  -2   6       12.89       11.38      3.52 o 
  -5  -1   6      127.93      128.95      5.57 o 
  -4  -1   6       16.92       13.34      2.81 o 
  -3  -1   6       73.57       69.53      3.87 o 
  -2  -1   6      303.65      300.94      7.61 o 
  -1  -1   6       11.01        9.33      2.36 o 
   0  -1   6       13.18       15.84      1.94 o 
   1  -1   6      317.84      329.24     11.98 o 
   2  -1   6      199.18      182.71      5.58 o 
   3  -1   6      134.84      122.73      4.72 o 
   4  -1   6      146.80      151.16      8.00 o 
   5  -1   6       90.62      106.00      7.35 o 
  -6   0   6        1.56       -0.58      2.17 o 
  -5   0   6        5.48        4.41      2.16 o 
  -4   0   6       31.92       27.92      2.88 o 
  -3   0   6      131.72      136.62      5.17 o 
  -2   0   6      198.59      201.45      6.23 o 
  -1   0   6      812.19      907.00     13.10 o 
   0   0   6      331.85      358.11      6.90 o 
   1   0   6        1.26        1.54      1.48 o 
   2   0   6        6.89        9.52      2.53 o 
   3   0   6        0.37        0.06      2.12 o 
   4   0   6        3.51        3.99      2.67 o 
  -6   1   6       95.94       88.30      5.07 o 
  -5   1   6      280.66      267.44      8.13 o 
  -4   1   6      307.83      313.20     12.40 o 
  -3   1   6       66.55       74.83      4.10 o 
  -2   1   6        0.61        1.99      1.73 o 
  -1   1   6        8.56        5.27      1.45 o 
   0   1   6      101.99      109.35      3.45 o 
   1   1   6       89.18       77.73      3.68 o 
   2   1   6      159.63      155.60      5.21 o 
   4   1   6       13.89       11.27      3.84 o 
  -6   2   6        1.36       -0.84      2.80 o 
  -5   2   6      230.28      234.37      7.67 o 
  -4   2   6      652.72      656.69     14.12 o 
  -3   2   6      312.01      357.21      9.04 o 
   0   2   6       18.87       14.40      2.72 o 
   1   2   6       31.05       28.85      2.68 o 
   2   2   6       89.94       90.07      4.42 o 
   3   2   6      136.88      152.54      5.87 o 
  -6   3   6       84.55       79.96      6.73 o 
  -5   3   6       11.84       11.64      3.78 o 
  -4   3   6        3.60        3.21      2.07 o 
  -3   3   6      276.56      271.20      7.97 o 
  -2   3   6      347.67      365.42     14.47 o 
  -1   3   6      346.89      350.73      8.71 o 
   0   3   6      483.70      471.88     10.67 o 
   1   3   6      125.68      121.88      5.11 o 
   2   3   6        1.27        2.35      1.85 o 
   3   3   6        1.25        0.97      2.00 o 
  -5   4   6      200.78      189.42      9.32 o 
  -4   4   6       26.16       23.68      6.36 o 
  -3   4   6       31.32       34.75      5.87 o 
  -2   4   6       52.15       47.25      5.96 o 
  -1   4   6       57.55       55.26      3.68 o 
   0   4   6      167.55      178.69      6.27 o 
   1   4   6      193.75      199.47      6.82 o 
   2   4   6       76.70       80.10      4.77 o 
  -4   5   6      434.58      408.51     17.80 o 
  -3   5   6      211.04      221.56     12.12 o 
  -2   5   6      140.87      124.96      9.05 o 
  -1   5   6      106.08       99.30      5.04 o 
   0   5   6        1.17        1.84      2.07 o 
  -1  -6   7       49.47       47.80      4.74 o 
   0  -6   7       23.04       17.76      3.06 o 
   1  -6   7       12.03       10.06      2.46 o 
   2  -6   7        2.73        2.84      1.99 o 
  -2  -5   7       84.71       84.52      6.72 o 
  -1  -5   7       61.32       53.89      5.27 o 
   0  -5   7      111.84       99.36      4.64 o 
   1  -5   7      248.49      236.71      7.29 o 
   2  -5   7      130.42      126.39      8.39 o 
   3  -5   7       11.01       10.99      2.29 o 
  -3  -4   7       87.75      101.41      7.15 o 
  -2  -4   7        8.01        9.48      3.25 o 
  -1  -4   7        6.77        8.04      1.97 o 
   0  -4   7       29.02       27.36      2.64 o 
   1  -4   7      185.20      184.27      6.08 o 
   2  -4   7      506.61      490.09     11.19 o 
   3  -4   7      471.20      462.78     12.79 o 
   4  -4   7       92.46       84.14      7.85 o 
  -4  -3   7        0.53       -1.30      2.72 o 
  -3  -3   7       15.19       14.20      3.67 o 
  -2  -3   7      346.14      338.54     12.79 o 
  -1  -3   7      339.56      340.51      8.30 o 
   0  -3   7       12.75       11.53      2.44 o 
   1  -3   7       16.58       14.49      3.80 o 
   2  -3   7       77.13       72.55      3.84 o 
   3  -3   7       65.23       55.27      3.65 o 
   4  -3   7       86.06       78.31      4.61 o 
  -4  -2   7        0.53       -0.89      2.35 o 
  -3  -2   7       21.97       25.70      4.12 o 
  -2  -2   7       81.65       89.21      6.16 o 
  -1  -2   7      629.86      625.37     12.32 o 
   0  -2   7      292.96      279.07      7.16 o 
   1  -2   7       27.93       32.99      2.62 o 
   2  -2   7       27.14       23.99      2.57 o 
   3  -2   7        5.61        3.91      1.93 o 
   4  -2   7        0.64       -1.56      2.35 o 
  -5  -1   7      329.24      325.83      9.46 o 
  -4  -1   7      206.45      193.23      6.75 o 
  -3  -1   7      110.91      105.91      6.94 o 
  -2  -1   7        8.92        7.31      2.76 o 
  -1  -1   7        3.80        4.42      1.55 o 
   0  -1   7       66.27       64.55      3.44 o 
   1  -1   7       21.35       20.75      5.30 o 
   2  -1   7        8.92        7.24      1.80 o 
   3  -1   7      224.70      228.18      9.92 o 
   4  -1   7      156.86      174.26      9.22 o 
  -5   0   7       28.57       26.92      3.37 o 
  -4   0   7      289.76      306.09      8.81 o 
  -3   0   7      253.05      273.77     15.06 o 
  -2   0   7      113.98      122.44      5.02 o 
  -1   0   7      172.58      201.71      5.79 o 
   0   0   7      119.14      125.53      4.62 o 
   1   0   7       24.69       24.06      2.31 o 
   2   0   7        1.68        1.26      2.19 o 
   3   0   7       21.24       13.02      3.42 o 
  -5   1   7       11.03       12.33      2.83 o 
  -4   1   7       26.28       22.40      6.97 o 
  -3   1   7       25.58       26.75      3.06 o 
  -2   1   7        3.64        5.40      2.05 o 
   0   1   7      633.44      656.08     24.27 o 
   1   1   7      475.04      452.18     14.50 o 
   2   1   7      121.95      125.26      7.37 o 
   3   1   7        0.34        1.64      2.96 o 
  -5   2   7      454.97      477.08     12.33 o 
  -4   2   7      318.63      322.80      9.25 o 
  -3   2   7      174.47      195.08      9.24 o 
  -1   2   7        3.42        3.48      1.81 o 
   0   2   7        1.67        1.23      3.85 o 
   1   2   7      249.96      265.02      7.70 o 
   2   2   7      174.08      201.13     10.33 o 
  -5   3   7        2.02        2.48      2.46 o 
  -4   3   7      190.32      180.31      6.94 o 
  -3   3   7      570.92      586.01     13.36 o 
  -2   3   7      543.24      615.43     20.40 o 
  -1   3   7      221.69      235.61     11.19 o 
   0   3   7       13.18       11.87      2.40 o 
   1   3   7        0.43        2.58      3.34 o 
  -4   4   7       35.69       52.65      7.35 o 
  -3   4   7       18.81       14.04      5.01 o 
  -2   4   7       68.00       70.40      7.31 o 
  -1   4   7      199.57      208.88     10.78 o 
   0   4   7      293.61      305.85      8.87 o 
   0  -5   8       62.04       58.14      3.96 o 
   1  -5   8      116.73      104.99      5.65 o 
  -2  -4   8        0.56       -0.55      2.99 o 
  -1  -4   8       51.65       49.46      3.53 o 
   0  -4   8       69.89       70.03      4.01 o 
   1  -4   8       26.78       22.75      5.11 o 
   2  -4   8      124.27      131.54     10.49 o 
  -3  -3   8      193.16      205.30     10.53 o 
  -2  -3   8      102.29      112.35      7.38 o 
  -1  -3   8       13.27       14.35      5.03 o 
   0  -3   8        2.71        2.67      2.20 o 
   1  -3   8       21.73       23.93      5.49 o 
   2  -3   8        2.12        2.88      1.86 o 
   3  -3   8      170.27      157.99      6.24 o 
  -3  -2   8       17.21       22.92      4.26 o 
  -2  -2   8      192.06      211.30      9.91 o 
  -1  -2   8      292.65      290.85     12.67 o 
   0  -2   8      108.38      113.01      4.65 o 
   1  -2   8       48.85       48.81      7.04 o 
   2  -2   8        3.18        5.15      1.86 o 
  -4  -1   8        4.17        5.53      3.27 o 
  -3  -1   8        4.91        7.51      3.11 o 
  -2  -1   8        0.53       -3.11      2.07 o 
  -1  -1   8       25.67       27.77      4.23 o 
   0  -1   8      327.89      323.30      8.22 o 
   1  -1   8      322.56      312.23     16.20 o 
   2  -1   8      125.37      116.41      7.07 o 
   3  -1   8       44.40       45.02      5.13 o 
  -4   0   8      305.99      315.04     13.25 o 
  -3   0   8      291.63      292.30     12.16 o 
  -2   0   8      184.64      179.25      8.95 o 
  -1   0   8       37.78       33.95      4.32 o 
   0   0   8       14.01       11.32      2.44 o 
   2   0   8       24.96       28.87      4.29 o 
  -4   1   8       92.26       77.62      5.06 o 
  -3   1   8      113.88      119.04      5.68 o 
   0   1   8      248.33      259.35     10.42 o 
   1   1   8       49.12       49.41      5.03 o 
  -4   2   8        1.40        0.99      2.35 o 
  -3   2   8        0.51        1.99      2.21 o 
  -2   2   8        1.44        0.19      3.55 o 
  -1   2   8       16.83       15.93      4.13 o 
   0   2   8      235.60      247.90     10.89 o 
   1   2   8      366.86      394.66     15.01 o 
  -2   3   8       67.84       79.54      7.48 o 
  -1   3   8        7.25       10.24      4.06 o 
  -1  -2   9      122.74      118.75      7.87 o 
   0  -2   9        1.37        2.05      1.80 o 
  -2  -1   9      126.91      125.77      8.24 o 
  -1  -1   9      361.74      385.37     14.19 o 
   0  -1   9      306.46      340.40      9.83 o 
  -2   0   9        0.65        4.05      3.18 o 
  -1   0   9        4.59        4.10      3.16 o 
   0   0   9      101.06      104.39      6.99 o 
                                                 
